# Supplementary material for: Pachymic acid alleviates metabolic dysfunction-associated steatotic liver disease by inhibiting ferroptosis through PPARα
Source: Front Pharmacol. 2025 May 6;16:1554850. doi: 10.3389/fphar.2025.1554850 (PMC12088974; doi:10.3389/fphar.2025.1554850)
Supplement: Supplementary file 7 [file Table1.xlsx]

## Sheet: Sheet 1
Pathway_ID
